# Supplementary material for: Knots are not for naught: Design, properties, and topology of hierarchical intertwined microarchitected materials
Source: Sci Adv. 2023 Mar 8;9(10):eade6725. doi: 10.1126/sciadv.ade6725 (PMC9995035; doi:10.1126/sciadv.ade6725)
Supplement: Supplementary file 2 — Movies S1 to S3 [file sciadv.ade6725_movies_s1_to_s3.zip]

Archive with 3 entries (3 files):
- sciadv.ade6725_movie_s1.mp4
- sciadv.ade6725_movie_s2.mp4
- sciadv.ade6725_movie_s3.mp4
